# Supplementary material for: Mitogenome Diversity and Maternal Origins of Guangxi Cattle Breeds
Source: Animals (Basel). 2019 Dec 20;10(1):19. doi: 10.3390/ani10010019 (PMC7022393; doi:10.3390/ani10010019)
Supplement: Supplementary file 1 [file animals-10-00019-s001.zip]

Archive with 1 entries (1 files):
- animals-666294-SI.xlsx
