# Supplementary material for: Mitogenome Diversity and Maternal Origins of Guangxi Cattle Breeds
Source: Animals (Basel). 2019 Dec 20;10(1):19. doi: 10.3390/ani10010019 (PMC7022393; doi:10.3390/ani10010019)
Supplement: Supplementary file 1 [file animals-10-00019-s001.zip › animals-666294-SI.xlsx]

## Sheet: Table S1
Table S1 Overview of sample information and sequencing statistics.
Sample	Breed	Data source	Mapping rate	MtDNA depth
SRR6059069	Tharparkar	Download	0.9997	16934.7
SRR6059070	Kankrej	Download	0.9992	19152.9
SRR6059071	Ongole	Download	0.9993	24551.6
SRR6059072	Gir	Download	0.9998	18943.9
SRR6059073	Kasargod	Download	0.9995	18083
SRR6059074	Kangayam	Download	0.9979	18588.1
SRR6059075	Vechur	Download	0.9998	18646.8
LL1	Longlin	This study	0.9975	2605.82
LL11A	Longlin	This study	0.9971	2327.35
LL15A	Longlin	This study	0.9976	2254.3
LL23A	Longlin	This study	0.9973	2014.28
LL29A	Longlin	This study	0.997	2369.67
LL35A	Longlin	This study	0.997	3571.87
LLHN10	Longlin	This study	0.9974	2492.33
LLHN11	Longlin	This study	0.9958	1889.61
LLHN13	Longlin	This study	0.9971	1928.86
LLHN14	Longlin	This study	0.9963	1722.11
LLHN15	Longlin	This study	0.996	1626.22
LLHN23	Longlin	This study	0.9968	1193.52
LLHN24	Longlin	This study	0.9959	1552.05
LLHN25	Longlin	This study	0.9973	1696.54
LLHN26	Longlin	This study	0.9972	2093.45
LLHN28	Longlin	This study	0.9966	1704.56
LLHN31	Longlin	This study	0.9971	1856.54
LLHN32	Longlin	This study	0.997	1897.83
LLHN37	Longlin	This study	0.9968	1350.89
LLHN38	Longlin	This study	0.997	1455.22
LLHN7	Longlin	This study	0.9966	2316.5
ND29A	Nandan	This study	0.9978	3513.49
ND30A	Nandan	This study	0.9979	2183.15
ND36	Nandan	This study	0.9976	952.419
ND7	Nandan	This study	0.9976	2057.49
ND24	Nandan	This study	0.9973	1631.06
ND27	Nandan	This study	0.9973	1639.68
ND28	Nandan	This study	0.9976	1989.78
ND29	Nandan	This study	0.9969	1883.7
ND30	Nandan	This study	0.9967	1838.23
NDHN4	Nandan	This study	0.9961	1107.17
NDHN9	Nandan	This study	0.9975	2027.38
NDHN11	Nandan	This study	0.9886	2538.31
NDHN12	Nandan	This study	0.996	1593.71
NDHN22	Nandan	This study	0.9964	1531.14
NDHN26	Nandan	This study	0.9965	1708.85
NDHN34	Nandan	This study	0.9971	2552.23
NDHN39	Nandan	This study	0.9975	2435.39
NDHN50	Nandan	This study	0.997	2141.9
WZ1	Weizhou	This study	0.9976	2347.31
WZ22A	Weizhou	This study	0.9979	2025.6
WZ23A	Weizhou	This study	0.9974	2451.55
WZ28A	Weizhou	This study	0.9977	2528.88
WZ29A	Weizhou	This study	0.9973	2157.41
WZ24	Weizhou	This study	0.9969	1476.33
WZ25	Weizhou	This study	0.9957	1139.24
WZ26	Weizhou	This study	0.9974	683.205
WZ27	Weizhou	This study	0.9974	1126.65
WZ29	Weizhou	This study	0.9951	1050.43
WZ31	Weizhou	This study	0.9961	920.478
WZ32	Weizhou	This study	0.9976	1146.95
WZ46	Weizhou	This study	0.9973	1458.2
WZ47	Weizhou	This study	0.9975	968.306
WZ48	Weizhou	This study	0.9975	1247.78
WZ49	Weizhou	This study	0.9964	1273.84
WZ50	Weizhou	This study	0.997	1094.47

## Sheet: Table S2
Table S2 Polymorphic sites for the mitochondrial genome haplotypes in Weizhou, Longlin and Nandan cattle. Nucleotide positions are based on the bovine reference sequence (V00654). "N" represents the number of haplotypes.
Nucleotide positions
																								1	1	1	1	1	1	1	1	2	2	2	2	2	2	2	2	2	2	2	2	2	2	2	3	3	3
				1	1	1	1	2	2	2	2	2	2	3	3	3	3	5	7	7	7	8	8	1	4	4	4	6	8	8	8	0	0	2	2	3	5	5	5	6	9	9	9	9	9	9	0	0	1
			3	0	6	6	7	0	3	3	4	4	9	0	5	5	6	1	2	3	6	1	8	5	7	9	9	7	2	6	6	1	9	1	3	3	3	5	7	3	5	7	7	8	8	9	5	7	1
		8	9	6	6	9	3	6	2	3	8	9	6	0	1	2	3	8	2	7	1	6	5	8	4	2	5	7	4	0	9	6	9	1	2	5	6	8	5	4	3	7	9	8	9	0	1	1	9
V00654	N	G	C	T	A	A	A	T	T	T	C	T	T	G	G	C	C	A	C	T	T	A	G	C	C	C	G	T	A	T	C	T	T	T	G	T	C	G	A	T	C	T	A	C	T	G	A	T	T
H1	1	.	.	.	.	G	.	.	.	.	.	.	.	.	.	.	.	.	.	.	.	.	A	.	.	.	.	.	.	.	.	.	.	.	.	.	A	.	.	.	.	.	.	.	.	.	.	.	.
H2	1	.	.	.	.	G	.	.	.	.	.	.	.	.	.	.	G	.	.	.	.	.	.	.	.	.	.	.	.	.	.	.	.	.	.	.	A	.	.	.	.	.	.	.	.	.	.	.	.
H3	1	.	.	.	.	G	G	.	.	.	.	.	.	.	.	.	.	.	.	.	.	.	.	.	.	.	.	.	.	.	.	.	.	.	A	.	A	.	.	.	.	.	.	.	.	.	.	.	.
H4	2	.	.	.	.	G	.	.	.	.	.	.	.	.	.	.	.	.	.	.	.	.	.	.	.	.	.	.	.	.	.	.	.	.	.	.	A	.	.	.	.	.	.	.	.	.	.	.	.
H5	1	.	.	.	.	G	.	.	.	.	.	.	.	.	.	.	.	.	.	.	.	.	.	.	.	.	.	.	.	.	.	.	.	.	A	.	A	.	.	.	.	.	.	.	.	.	.	.	C
H6	1	.	.	.	.	G	.	.	.	.	.	.	.	.	.	.	.	.	.	.	.	.	.	.	.	.	.	.	.	.	.	.	.	.	A	.	A	.	.	.	.	.	.	.	.	.	.	.	C
H7	1	.	.	.	.	G	.	.	.	.	.	.	.	.	.	.	.	.	.	.	.	.	.	.	.	.	.	.	.	.	.	.	.	.	A	.	A	.	.	.	.	.	.	.	.	.	.	.	C
H8	1	A	T	C	G	.	.	C	C	C	T	C	C	A	.	.	.	G	.	C	C	G	.	T	T	T	.	C	G	A	T	C	C	.	.	.	A	A	.	.	T	C	G	T	C	A	G	C	.
H9	2	A	.	C	G	.	G	C	C	C	T	C	C	A	.	.	.	G	T	C	C	G	.	T	T	T	.	C	G	A	T	C	C	.	.	.	A	A	G	C	T	C	G	T	C	A	G	C	.
H10	1	A	.	C	G	.	G	C	C	C	T	C	C	A	.	.	.	G	T	C	C	G	.	T	T	T	.	C	G	A	T	C	C	.	.	C	A	A	G	C	T	C	G	T	C	A	G	C	.
H11	1	A	.	C	G	.	G	C	C	C	T	C	C	A	C	.	.	G	T	C	C	G	.	T	T	T	A	C	G	A	T	C	C	C	.	.	A	A	G	C	T	C	G	T	C	A	.	C	.
H12	1	A	.	C	G	.	G	C	C	C	T	C	C	A	.	.	.	G	T	C	C	G	.	T	T	T	A	C	G	A	T	C	C	.	.	.	A	A	G	C	T	C	G	T	C	A	.	C	.
H13	3	A	.	C	G	.	G	C	C	C	T	C	C	A	.	.	.	G	T	C	C	G	.	T	T	T	A	C	G	A	T	C	C	C	.	.	A	A	G	C	T	C	G	T	C	A	.	C	.
H14	1	A	.	C	G	.	G	C	C	C	T	C	C	A	.	.	.	G	T	C	C	G	.	T	T	T	A	C	G	A	T	C	C	.	.	.	A	A	G	C	T	C	G	T	C	A	.	C	.
H15	1	A	.	C	G	.	G	C	C	C	T	C	C	A	.	.	.	G	T	C	C	G	.	T	T	T	A	C	G	A	T	C	C	.	.	.	A	A	G	C	T	C	G	T	C	A	.	C	.
H16	1	A	.	C	G	.	G	C	C	C	T	C	C	A	.	.	.	G	T	C	C	G	.	T	T	T	A	C	G	A	T	C	C	.	.	.	A	A	G	C	T	C	G	T	C	A	.	C	.
H17	1	A	.	C	G	.	G	C	C	C	T	C	C	A	.	.	.	G	T	C	C	G	.	T	T	T	A	C	G	A	T	C	C	.	.	.	A	A	G	C	T	C	G	T	C	A	.	C	.
H18	3	A	.	C	G	.	G	C	C	C	T	C	C	A	.	.	.	G	T	C	C	G	.	T	.	T	A	C	G	A	T	C	C	.	.	.	A	A	G	C	T	C	G	T	C	A	.	C	.
H19	1	A	.	C	G	.	G	C	C	C	T	C	C	A	.	?	.	G	T	C	C	G	.	T	T	T	A	C	G	A	T	C	C	.	.	.	A	A	G	C	T	C	G	T	C	A	.	C	.
H20	1	A	.	C	G	.	G	C	C	C	T	C	C	A	.	G	.	G	T	C	C	G	.	T	T	T	A	C	G	A	T	C	C	.	.	.	A	A	G	C	T	C	G	T	C	A	.	C	.
H21	1	A	.	C	G	.	G	C	C	C	T	C	C	A	.	.	.	G	T	C	C	G	.	T	T	T	A	C	G	A	T	C	C	.	.	.	A	A	G	C	T	C	G	T	C	A	.	C	.
H22	1	A	.	C	G	.	G	C	C	C	T	C	C	A	.	.	.	G	T	C	C	G	.	T	T	T	A	C	G	A	T	C	C	.	.	.	A	A	G	C	T	C	G	T	C	A	.	C	.
H23	1	A	.	C	G	.	G	C	C	C	T	C	C	A	.	.	.	G	T	C	C	G	.	T	T	T	A	C	G	A	T	C	C	.	.	.	A	A	G	C	T	C	G	T	C	A	.	C	.
H24	1	A	.	C	G	.	G	C	C	C	T	C	C	A	.	.	.	G	T	C	C	G	.	T	T	T	A	C	G	A	T	C	C	.	.	.	A	A	G	C	T	C	G	T	C	A	.	C	.
H25	3	A	.	C	G	.	G	C	C	C	T	C	C	A	.	.	.	G	T	C	C	G	.	T	T	T	A	C	G	A	T	C	C	.	.	.	A	A	G	C	T	C	G	T	C	A	.	C	.
H26	1	A	.	C	G	.	G	C	C	C	T	C	C	A	.	.	.	G	T	C	C	G	.	T	T	T	A	C	G	A	T	C	C	.	.	.	A	A	G	C	T	C	G	T	C	A	.	C	.
H27	1	A	.	C	G	.	G	C	C	C	T	C	C	A	.	.	.	G	T	C	C	G	.	T	T	T	A	C	G	A	T	C	C	.	.	.	A	A	G	C	T	C	G	T	C	A	.	C	.
H28	1	A	.	C	G	.	G	C	C	C	T	C	C	A	.	.	.	G	T	C	C	G	.	T	T	T	A	C	G	A	T	C	C	.	.	.	A	A	G	C	T	C	G	T	C	A	.	C	.
H29	3	A	.	C	G	.	G	C	C	C	T	C	C	A	.	.	.	G	T	C	C	G	.	T	T	T	A	C	G	A	T	C	C	.	.	.	A	A	G	C	T	C	G	T	C	A	.	C	.
H30	1	A	.	C	G	.	G	C	C	C	T	C	C	A	.	.	.	G	T	C	C	G	.	T	T	T	A	C	G	A	T	C	C	.	.	.	A	A	G	C	T	C	G	T	C	A	.	C	.
H31	2	A	.	C	G	.	G	C	C	C	T	C	C	A	.	.	.	G	T	C	C	G	.	T	T	T	A	C	G	A	T	C	C	.	.	.	A	A	G	C	T	C	G	T	C	A	.	C	.
H32	1	A	.	C	G	.	G	C	C	C	T	C	C	A	.	.	.	G	T	C	C	G	.	T	T	T	A	C	G	A	T	C	C	.	.	.	A	A	G	C	T	C	G	T	C	A	.	C	.
H33	1	A	.	C	G	.	G	C	C	C	T	C	C	A	.	.	.	G	T	C	C	G	.	T	T	T	A	C	G	A	T	C	C	.	.	.	A	A	G	C	T	C	G	T	C	A	.	C	.
H34	12	A	.	C	G	.	G	C	C	C	T	C	C	A	.	.	.	G	T	C	C	G	.	T	T	T	A	C	G	A	T	C	C	.	.	.	A	A	G	C	T	C	G	T	C	A	.	C	.
Continue
Nucleotide positions
		1	1	1	1	1	1	1	1	1	1	1	1	1	1	1	1	1	1	1	1	1	1	1	1	1	1	1	1	1	1	1	1	1	1	1	1	1	1	1	1	1	1	1	1	1	1	1	1
		4	4	4	5	5	5	5	5	5	5	5	5	5	5	5	5	5	5	5	5	5	5	5	5	5	5	6	6	6	6	6	6	6	6	6	6	6	6	6	6	6	6	6	6	6	6	6	6
		8	8	8	1	1	1	1	2	3	3	5	5	5	5	6	6	6	6	7	7	8	8	9	9	9	9	0	0	0	0	0	0	0	0	0	0	0	0	1	1	1	1	1	1	1	1	1	1
		2	5	9	0	0	3	4	8	0	2	1	6	7	9	0	1	2	2	4	5	1	4	5	5	5	9	1	2	4	4	5	5	5	7	8	8	8	9	0	0	1	1	1	1	1	2	2	3
		5	8	7	1	5	4	6	7	8	6	0	3	9	3	5	7	7	9	1	1	8	6	1	3	9	4	5	2	2	9	0	7	8	4	2	4	5	3	2	9	3	6	7	8	9	1	2	0
V00654	N	C	T	T	C	C	C	T	A	C	G	C	C	G	C	G	G	A	C	C	A	A	T	T	C	G	A	A	G	T	C	C	G	C	T	G	C	T	G	G	T	T	T	G	A	T	G	T	T
H1	1	.	.	.	.	.	.	.	.	.	.	T	.	.	.	.	.	.	.	.	.	.	.	.	.	.	.	.	.	C	T	.	.	.	.	.	.	.	A	.	.	.	.	.	.	.	.	.	.
H2	1	.	.	.	.	.	.	.	.	.	.	T	.	.	.	.	.	.	.	.	.	.	.	.	.	.	.	.	.	.	.	.	.	.	.	.	.	.	A	.	.	.	.	.	.	.	.	.	.
H3	1	.	.	.	.	.	.	.	.	.	.	.	.	.	.	.	.	.	.	.	.	.	.	.	.	.	.	.	.	.	.	.	.	.	.	.	.	.	.	.	.	.	.	.	.	C	.	.	.
H4	2	.	.	.	.	.	.	.	.	.	.	.	.	.	.	.	.	.	.	.	.	.	.	.	.	.	.	.	.	.	.	.	.	.	.	.	.	.	.	.	.	.	.	.	.	.	.	.	.
H5	1	.	.	.	.	.	.	.	.	.	.	.	.	.	.	.	.	.	.	.	.	.	.	.	.	.	.	.	.	.	.	.	.	.	.	.	.	.	.	.	.	.	.	.	.	C	.	.	.
H6	1	.	.	.	.	.	.	.	.	.	.	.	.	.	.	.	.	.	.	.	.	.	.	.	.	.	.	.	.	.	.	.	.	.	.	.	.	.	.	.	.	.	.	.	.	C	.	.	.
H7	1	.	.	.	.	.	.	.	.	.	.	.	.	.	.	.	.	.	.	.	.	.	.	.	.	.	.	.	.	.	.	.	.	.	.	.	.	.	.	.	.	.	.	.	.	C	.	.	.
H8	1	T	C	C	.	T	T	C	G	T	A	.	T	A	T	A	A	G	T	T	G	G	.	C	G	A	G	.	A	.	T	.	A	T	C	A	.	C	.	A	C	C	C	A	.	C	A	C	C
H9	2	T	C	C	.	T	T	C	G	T	A	.	T	A	T	A	A	G	T	T	G	G	.	C	G	A	G	.	A	.	.	.	A	T	C	A	T	.	.	A	C	C	C	A	.	C	A	C	C
H10	1	T	C	C	.	T	T	C	G	T	A	.	T	A	T	A	A	G	T	T	G	G	.	C	G	A	G	.	A	.	.	.	A	T	C	A	T	.	.	A	C	C	C	A	.	C	A	C	C
H11	1	T	C	C	T	T	T	C	G	T	A	.	T	A	T	A	A	G	T	T	G	G	.	C	G	A	G	G	A	.	T	.	A	T	C	A	T	.	.	A	C	C	C	A	.	C	A	C	C
H12	1	T	C	C	T	T	T	C	G	T	A	.	T	A	T	A	A	G	T	T	G	G	.	C	G	A	G	.	A	.	T	.	A	T	C	A	T	.	.	A	C	C	C	A	.	C	A	C	C
H13	3	T	C	C	T	T	T	C	G	T	A	.	T	A	T	A	A	G	T	T	G	G	.	C	G	A	G	.	A	.	T	.	A	T	C	A	T	.	.	A	C	C	C	A	.	C	A	C	C
H14	1	T	C	C	.	T	T	C	G	T	A	.	T	A	T	A	A	G	T	T	G	G	.	C	G	A	G	.	A	.	T	.	A	T	C	A	T	.	.	A	C	C	C	A	.	C	A	C	.
H15	1	T	C	C	.	T	T	C	G	T	A	.	T	A	T	A	A	G	T	T	G	G	.	C	G	A	G	.	A	.	T	.	A	T	C	A	T	.	.	A	C	C	C	A	.	C	A	C	C
H16	1	T	C	C	.	T	T	C	G	T	A	.	T	A	T	A	A	G	T	T	G	G	C	C	G	A	G	.	A	.	T	.	A	T	C	A	T	.	.	A	C	C	C	A	.	C	A	C	C
H17	1	T	C	C	.	T	T	C	G	T	A	.	T	A	T	A	A	G	T	T	G	G	.	C	G	A	G	.	A	.	T	.	A	T	C	A	T	.	.	A	C	C	C	A	.	C	A	C	C
H18	3	T	C	C	.	T	T	C	G	T	A	.	T	A	T	A	A	G	T	T	G	G	.	C	G	A	G	.	A	.	T	.	A	T	C	A	T	.	.	A	C	C	C	A	.	C	A	C	C
H19	1	T	C	C	.	T	T	C	G	T	A	.	T	A	T	A	A	G	T	T	G	G	.	C	G	A	G	.	A	.	T	.	A	T	C	A	T	.	.	A	C	C	C	A	.	C	A	C	C
H20	1	T	C	C	.	T	T	C	G	T	A	.	T	A	T	A	A	G	T	T	G	G	.	C	G	A	G	.	A	.	T	.	A	T	C	A	T	.	.	A	C	C	C	A	.	C	A	C	C
H21	1	T	C	C	.	T	T	C	G	T	A	.	T	A	T	A	A	G	T	T	G	G	.	C	G	A	G	.	A	.	T	.	A	T	C	A	T	.	.	A	C	C	C	A	.	C	A	C	C
H22	1	T	C	C	.	T	T	C	G	T	A	.	T	A	T	A	A	G	T	T	G	G	.	C	G	A	G	.	A	.	T	.	A	T	C	A	T	.	.	A	C	C	C	A	.	C	A	C	C
H23	1	T	C	C	.	T	T	C	G	T	A	.	T	A	T	A	A	G	T	T	G	G	.	C	G	A	G	.	A	.	T	.	A	T	C	A	T	.	.	A	C	C	C	A	.	C	A	C	C
H24	1	T	C	C	.	T	T	C	G	T	A	.	T	A	T	A	A	G	T	T	G	G	.	C	G	A	G	.	A	.	T	.	A	T	C	A	T	.	.	A	C	C	C	A	G	C	A	C	C
H25	3	T	C	C	.	T	T	C	G	T	A	.	T	A	T	A	A	G	T	T	G	G	.	C	G	A	G	.	A	.	T	.	A	T	C	A	T	.	.	A	C	C	C	A	.	C	A	C	C
H26	1	T	C	C	.	T	T	C	G	T	A	.	T	A	T	A	A	G	T	T	G	G	.	C	G	.	G	.	A	.	T	.	A	T	C	A	T	.	.	A	C	C	C	A	.	C	A	C	C
H27	1	T	C	C	.	T	T	C	G	T	A	.	T	A	T	A	A	G	T	T	G	G	.	C	G	A	G	.	A	.	T	.	A	T	C	A	T	.	.	A	C	C	C	A	.	C	A	C	C
H28	1	T	C	C	.	T	T	C	G	T	A	.	T	A	T	A	A	G	T	T	G	G	.	C	G	A	G	.	A	.	T	.	A	T	C	A	T	.	.	A	C	C	C	A	.	C	A	C	C
H29	3	T	C	C	.	T	T	C	G	T	A	.	T	A	T	A	A	G	T	T	G	G	.	C	G	A	G	.	.	.	T	.	A	T	C	A	T	.	.	A	C	C	C	A	.	C	A	C	C
H30	1	T	C	C	.	T	T	C	G	T	A	.	T	A	T	A	A	G	T	T	G	G	.	C	G	A	G	.	A	.	T	.	A	T	C	A	T	.	.	A	C	C	C	A	.	C	A	C	C
H31	2	T	C	C	.	T	T	C	G	T	A	.	T	A	T	A	A	G	T	T	G	G	.	C	G	A	G	.	A	.	T	T	A	T	C	A	T	.	.	A	C	C	C	A	.	C	A	C	C
H32	1	T	C	C	.	T	T	C	G	T	A	.	T	A	T	A	A	G	T	T	G	G	.	C	G	A	G	.	A	.	T	.	A	T	C	A	T	.	.	A	C	C	C	A	.	C	A	C	C
H33	1	T	C	C	.	T	T	C	G	T	A	.	T	A	T	A	A	G	T	T	G	G	.	C	G	A	G	.	A	.	T	.	A	T	C	A	T	.	.	A	C	C	C	A	.	C	A	C	C
H34	12	T	C	C	.	T	T	C	G	T	A	.	T	A	T	A	A	G	T	T	G	G	.	C	G	A	G	.	A	.	T	.	A	T	C	A	T	.	.	A	C	C	C	A	.	C	A	C	C
[truncated: 202 more columns]
